# Supplementary material for: Hepatoprotective Activity of the Fruits of Eleutherococcus senticosus in Acetaminophen-Induced Liver Injury in Mice and Their Chemical Composition
Source: Nutrients. 2025 Nov 1;17(21):3456. doi: 10.3390/nu17213456 (PMC12610257; doi:10.3390/nu17213456)
Supplement: Supplementary file 1 [file nutrients-17-03456-s001.zip]

Archive with 1 entries (1 files):
- nutrients-3941127-supplementary.pdf
